# Supplementary material for: Loxl3 Promotes Melanoma Progression and Dissemination Influencing Cell Plasticity and Survival
Source: Cancers (Basel). 2022 Feb 25;14(5):1200. doi: 10.3390/cancers14051200 (PMC8909883; doi:10.3390/cancers14051200)
Supplement: Supplementary file 1 [file cancers-14-01200-s001.zip]

Archive with 2 entries (2 files):
- cancers-1545076 original figures.pdf
- cancers-1545076 supplementary.pdf
